# Supplementary material for: Uncovering the Associations of LILRB4 Genotypes With Parkinson's Disease: From Clinical Traits to Potential Pathologies
Source: CNS Neurosci Ther. 2025 Jul 23;31(7):e70522. doi: 10.1111/cns.70522 (PMC12287542; doi:10.1111/cns.70522)
Supplement: Supplementary file 4 — Table S1. [file CNS-31-e70522-s002.zip]

Archive with 15 entries (15 files):
- cns70522-sup-0004-TableS1@Supplementary Table 1 The correlations between PD phenotypes and potential factors.docx
- cns70522-sup-0005-TableS2-S4@Supplementary Table 2-4 Model 1_LILRB4 genotypes with PD.docx
- cns70522-sup-0006-TableS5-S7@Supplementary Table 5-7 Model 1_The correlation between LILRB4 loci and PD.docx
- cns70522-sup-0007-TableS8-S10@Supplementary Table 8-10 Model 2_The correlation between LILRB4 loci and PD.docx
- cns70522-sup-0008-TableS9-S11@Supplementary Table 11-13 Model 1_The correlation between LILRB4 loci and DAT-SPECT striatal binding ratios.docx
- cns70522-sup-0009-TableS14-S16@Supplementary Table 14-16 Model 2_The correlation between LILRB4 loci and DAT-SPECT striatal binding ratios.docx
- cns70522-sup-0010-TableS17-S19@Supplementary Table 17-19 Model 1_The correlation between LILRB4 loci and DTI FA values.docx
- cns70522-sup-0011-TableS20-S22@Supplementary Table 20-22 Model 2_The correlation between LILRB4 loci and DTI FA values.docx
- cns70522-sup-0012-TableS23-S25@Supplementary Table 23-25 Model 1_The correlation between LILRB4 loci and CSF biomarkers.docx
- cns70522-sup-0013-TableS26-S28@Supplementary Table 26-28 Model 2_The correlation between LILRB4 loci and CSF biomarkers.docx
- cns70522-sup-0014-TableS29-S31@Supplementary Table 29-31 Model 1_The correlation between LILRB4 loci and scales.docx
- cns70522-sup-0015-TableS32-S34@Supplementary Table 32-34 Model 2_The correlation between LILRB4 loci and scales.docx
- cns70522-sup-0016-TableS35-S37@Supplementary Table 35-37 Model 3_The correlation between LILRB4 loci and scales.docx
- cns70522-sup-0017-TableS38@Supplementary Table 38. The correlations between LILRB4 genotypes and sex..docx
- Response Letter.docx
